# Supplementary material for: Seroprevalence of 16 Leptospira Serovars in Wild Boar (Sus scrofa) Hunted in Saxony-Anhalt, Germany
Source: Animals (Basel). 2025 Sep 18;15(18):2725. doi: 10.3390/ani15182725 (PMC12466632; doi:10.3390/ani15182725)
Supplement: Supplementary file 1 [file animals-15-02725-s001.zip]

Archive with 1 entries (1 files):
- animals-3793522-supplementary.xlsx
