# Supplementary material for: Seroprevalence of 16 Leptospira Serovars in Wild Boar (Sus scrofa) Hunted in Saxony-Anhalt, Germany
Source: Animals (Basel). 2025 Sep 18;15(18):2725. doi: 10.3390/ani15182725 (PMC12466632; doi:10.3390/ani15182725)
Supplement: Supplementary file 1 [file animals-15-02725-s001.zip › animals-3793522-supplementary.xlsx]

## Sheet: Supplementary Material
	Table S1: Total number of examined wild boars from Saxony-Anhalt, hunted in 14 districts in 2023 (a) and 2024 (b). ABI: Anhalt-Bitterfeld, BK: Börde, BLK: Burgenlandkreis, DE: Dessau-Roßlau, HAL: Halle (Saale), HZ: Harz, JL: Jerichower Land, MD: Magdeburg-city, MSH: Mansfeld-Südharz, SK: Saalekreis, SLK: Salzlandkreis, SAW: Salzwedel, SDL: Stendal, WB: Wittenberg, ST. Saxony-Anhalt
	Year	2023
	Sex	Female						Male						Not recorded
	Age	Young		Subadult		Adult		Young		Subadult		Adult		Young		Subadult		Not recorded
	District	+	-	+	-	+	-	+	-	+	-	+	-	+	-	+	-	+	-
	ABI	0	2	1	6	0	1	0	3	3	8	2	3	0	0	0	0	0	0
	BK	0	0	0	1	0	1	0	1	0	1	1	2	0	0	0	2	0	1
	BLK	0	0	1	3	1	4	1	3	1	9	1	5	0	0	0	2	0	0
	DE	0	0	0	1	0	0	0	1	0	4	1	0	0	0	0	0	0	0
	HAL	0	0	0	0	0	2	0	0	1	4	0	1	0	0	0	0	0	0
	HZ	0	7	3	11	0	0	0	17	1	37	1	15	0	0	0	0	0	1
	JL	0	3	0	2	0	1	0	5	3	10	0	2	0	0	0	0	0	0
	MD	0	0	0	1	0	1	0	1	0	1	0	0	0	0	0	0	0	0
	MSH	0	11	0	8	0	3	0	7	4	9	2	7	0	0	0	0	0	0
	SK	1	6	0	14	0	6	2	9	2	15	0	5	0	0	0	0	0	0
	SLK	0	7	0	5	0	1	0	4	1	7	0	4	0	0	0	0	0	0
	SAW	2	13	0	5	0	2	2	11	3	14	0	3	0	2	0	1	0	0
	SDL	2	15	1	11	1	3	4	19	7	19	0	11	1	0	0	0	0	1
	WB	2	8	0	8	2	5	0	7	1	14	1	4	0	2	0	0	0	0
	ST	7	72	6	76	4	30	9	88	27	152	9	62	1	4	0	5	0	3
	Year	2024
	Sex	Female						Male						Not recorded
	Age	Young		Subadult		Adult		Young		Subadult		Adult		Young		Subadult		Not recorded
	District	+	-	+	-	+	-	+	-	+	-	+	-	+	-	+	-	+	-
	ABI	0	13	1	3	0	4	3	13	2	13	2	6	0	0	0	0	0	1
	BK	1	4	1	8	0	3	1	2	3	10	0	5	0	0	0	1	0	1
	BLK	3	45	6	50	7	20	4	40	19	76	3	30	0	1	0	0	0	0
	DE	1	7	3	17	0	5	2	15	4	31	1	11	0	0	0	2	0	0
	HAL	0	2	0	2	0	2	0	1	1	3	0	1	0	0	0	0	0	0
	HZ	3	40	4	46	2	11	4	49	10	91	2	26	0	3	0	1	0	1
	JL	4	24	3	20	0	9	3	14	4	35	2	18	0	2	0	1	0	6
	MD	0	0	0	0	0	0	0	0	0	0	0	0	0	0	0	0	0	0
	MSH	2	26	5	44	2	21	1	21	12	65	10	45	0	0	0	3	0	4
	SK	3	12	3	36	2	14	2	13	6	32	2	20	0	1	1	0	1	3
	SLK	4	13	2	13	0	10	1	17	2	18	2	10	0	0	0	1	0	1
	SAW	3	16	1	20	0	7	5	22	4	19	0	15	0	0	0	1	0	4
	SDL	10	40	5	32	1	9	12	61	6	56	7	13	0	1	2	1	0	8
	WB	6	29	3	24	3	24	3	20	8	43	7	32	0	2	1	5	3	7
	ST	40	271	37	315	17	139	41	288	81	492	38	232	0	10	4	16	4	36
